# Supplementary material for: Sperm Functional Status: A Multiparametric Assessment of the Fertilizing Potential of Bovine Sperm
Source: Vet Sci. 2024 Dec 23;11(12):678. doi: 10.3390/vetsci11120678 (PMC11680172; doi:10.3390/vetsci11120678)
Supplement: Supplementary file 1 [file vetsci-11-00678-s001.zip]

Archive with 10 entries (10 files):
- Supplemental Figure S1.pdf
- Supplemental Figure S2.pdf
- Supplemental File S1.pdf
- Supplemental File S2.pdf
- Supplemental Table S1.pdf
- Supplemental Table S2.pdf
- Supplemental Table S3.pdf
- Supplemental Table S4.pdf
- Supplemental Table S5.pdf
- Supplemental Table S6.pdf
